# Supplementary material for: Isolation of a Melanoblast Stimulator from Dimocarpus longan, Its Structural Modification, and Structure–Activity Relationships for Vitiligo
Source: Molecules. 2022 Mar 25;27(7):2135. doi: 10.3390/molecules27072135 (PMC9000856; doi:10.3390/molecules27072135)
Supplement: Supplementary file 1 [file molecules-27-02135-s001.zip]

Archive with 1 entries (1 files):
- molecules-1643444-supplementary.pdf
